# Supplementary material for: Tunneling nanotubes provide a route for SARS-CoV-2 spreading
Source: Sci Adv. 2022 Jul 20;8(29):eabo0171. doi: 10.1126/sciadv.abo0171 (PMC9299553; doi:10.1126/sciadv.abo0171)
Supplement: Supplementary file 2 — Movies S1 to S7 [file sciadv.abo0171_movies_s1_to_s7.zip]

Archive with 7 entries (7 files):
- sciadv.abo0171_movie_s1.mp4
- sciadv.abo0171_movie_s2.mp4
- sciadv.abo0171_movie_s3.mp4
- sciadv.abo0171_movie_s4.mp4
- sciadv.abo0171_movie_s5.mp4
- sciadv.abo0171_movie_s6.mp4
- sciadv.abo0171_movie_s7.mp4
